# Supplementary material for: Whole-Genome Sequencing-Based Characterization of 100 Listeria monocytogenes Isolates Collected from Food Processing Environments over a Four-Year Period
Source: mSphere. 2019 Aug 7;4(4):e00252-19. doi: 10.1128/mSphere.00252-19 (PMC6686224; doi:10.1128/mSphere.00252-19)
Supplement: TABLE S1 [file mSphere.00252-19-st001.xlsx]

## Sheet: Sheet1
Isolate	Country	Isolation Year	Plant	Source	Serotype	Serogroup	Lineage	ST (MLST)	CC	CT (cgMLST)	SL (cgMLST)	Missing_Loci (cgMLST)	Run Accession	Contigs	Bp	N50	Largest contig
CFS001	Ireland	2010	A	Food - Meat	1/2a,3a	IIa	II	8	CC8	CT1834	SL8	2	SRR6457844	40	3021029	579638	700736
CFS002	Ireland	2009	B	Food - Meat	1/2b,3b,7	IIb	I	3	CC3	CT1848	SL3	38	SRR6457843	21	3031946	595289	1481698
CFS003	Ireland	2009	A	Food - Meat	1/2b,3b,7	IIb	I	3	CC3	CT1848	SL3	35	SRR6457846	32	3032420	595253	1481523
CFS004	Ireland	2009	B	Food - Meat	1/2a,3a	IIa	II	20	CC20	CT1821	SL20	6	SRR6457845	49	3108234	430957	1027135
CFS005	Ireland	2009	B	Environmental swab - Equipment	1/2a,3a	IIa	II	121	CC121	CT1839	SL121	1	SRR6457840	36	3033178	532098	1222397
CFS006	Ireland	2009	A	Food - Vegetables	1/2a,3a	IIa	II	101	CC101	CT1526	SL101	4	SRR6457839	39	3064609	505262	1405127
CFS007	Ireland	2009	A	Food - Vegetables	1/2a,3a	IIa	II	101	CC101	CT1526	SL101	6	SRR6457842	44	3086007	505262	1405979
CFS008	Ireland	2009	A	Food - Vegetables	1/2a,3a	IIa	II	101	CC101	CT1526	SL101	8	SRR6457841	37	3063727	504880	1405978
CFS009	Ireland	2009	A	Food - Vegetables	1/2a,3a	IIa	II	101	CC101	CT1526	SL101	8	SRR6457848	39	3112691	554474	1405979
CFS010	Ireland	2010	B	Food - Meat	1/2b,3b,7	IIb	I	5	CC5	CT1844	SL5	5	SRR6457847	26	3173609	554103	1568693
CFS011	Ireland	2010	B	Food - Meat	1/2b,3b,7	IIb	I	5	CC5	CT1844	SL5	5	SRR6457816	45	3173789	554317	1568325
CFS012	Ireland	2010	B	Food - Meat	1/2c,3c	IIc	II	9	CC9	CT1823	SL9	0	SRR6457815	37	3020686	508447	632558
CFS013	Ireland	2010	B	Food - Meat	1/2c,3c	IIc	II	9	CC9	CT1823	SL9	0	SRR6457814	26	3014235	532975	1036215
CFS014	Ireland	2010	B	Food - Meat	1/2c,3c	IIc	II	9	CC9	CT594	SL9	2	SRR6457813	21	2986761	1518977	1518977
CFS015	Ireland	2010	B	Food - Meat	1/2b,3b,7	IIb	I	5	CC5	CT1844	SL5	6	SRR6457812	20	3170219	554103	1568354
CFS017	Ireland	2010	B	Food - Meat	1/2b,3b,7	IIb	I	5	CC5	CT1844	SL5	5	SRR6457811	29	3171945	554103	1568693
CFS018	Ireland	2010	B	Food - Meat	1/2b,3b,7	IIb	I	5	CC5	CT1844	SL5	5	SRR6457810	26	3170041	554316	1444540
CFS019	Ireland	2010	B	Food - Meat	1/2b,3b,7	IIb	I	5	CC5	CT1844	SL5	5	SRR6457809	21	3168621	554103	1568593
CFS020	Ireland	2010	B	Food - Meat	1/2b,3b,7	IIb	I	5	CC5	CT1844	SL5	5	SRR6457818	19	3084812	1569881	1569881
CFS021	Ireland	2010	B	Food - Meat	1/2b,3b,7	IIb	I	5	CC5	CT1844	SL5	5	SRR6457817	28	3169039	554103	1568593
CFS022	Ireland	2010	B	Food - Meat	1/2b,3b,7	IIb	I	5	CC5	CT1844	SL5	5	SRR6457837	19	3167913	554103	1568693
CFS023	Ireland	2010	B	Food - Meat	1/2b,3b,7	IIb	I	5	CC5	CT1844	SL5	5	SRR6457838	21	3170199	553520	1570121
CFS024	Ireland	2010	B	Food - Meat	1/2b,3b,7	IIb	I	5	CC5	CT1844	SL5	5	SRR6457835	28	3171868	554103	1568493
CFS025	Ireland	2010	A	Food - Meat	1/2a,3a	IIa	II	8	CC8	CT1834	SL8	1	SRR6457836	38	3017120	578872	700435
CFS026	Ireland	2011	B	Food - Meat	1/2a,3a	IIa	II	121	CC121	CT1839	SL121	1	SRR6457833	51	2997674	530654	1221312
CFS027	Ireland	2011	B	Food - Meat	1/2a,3a	IIa	II	121	CC121	CT1839	SL121	1	SRR6457834	25	2995582	530654	1221285
CFS028	Ireland	2011	B	Food - Meat	1/2a,3a	IIa	II	8	CC8	CT1831	SL8	2	SRR6457831	27	2932875	440018	588665
CFS029	Ireland	2011	B	Environmental swab - Drain	1/2a,3a	IIa	II	121	CC121	CT1839	SL121	1	SRR6457832	28	2993696	530654	1221992
CFS030	Ireland	2011	B	Environmental swab - Drain	1/2a,3a	IIa	II	121	CC121	CT1840	SL121	0	SRR6457829	71	3112493	533146	1294872
CFS031	Ireland	2011	B	Environmental swab - Drain	1/2a,3a	IIa	II	121	CC121	CT1839	SL121	1	SRR6457830	47	3000027	541680	1221268
CFS032	Ireland	2011	A	Environmental swab - Drain	1/2a,3a	IIa	II	121	CC121	CT1841	SL121	2	SRR6457826	33	3067919	542200	1295098
CFS033	Ireland	2011	A	Food - Meat	4b,4d,4e	IVb	I	1	CC1	CT1845	SL1	2	SRR6457825	17	3035110	597909	1506568
CFS034	Ireland	2011	C	Food - Vegetables	1/2c,3c	IIc	II	9	CC9	CT1828	SL9	3	SRR6457828	34	3067826	514180	579781
CFS035	Ireland	2011	A	Environmental swab - Drain	1/2a,3a	IIa	II	121	CC121	CT1841	SL121	1	SRR6457827	46	3074861	523779	1295677
CFS036	Ireland	2011	A	Environmental swab - Drain	1/2a,3a	IIa	II	121	CC121	CT1841	SL121	1	SRR6457822	38	3097681	530654	1295074
CFS037	Ireland	2011	C	Food - Vegetables	1/2c,3c	IIc	II	9	CC9	CT1828	SL9	3	SRR6457821	29	3065477	514180	579781
CFS038	Ireland	2011	A	Environmental swab - Drain	1/2c,3c	IIc	II	9	CC9	CT1823	SL9	0	SRR6457824	22	3011934	532633	1036215
CFS040	Ireland	2011	A	Environmental swab - Floor	1/2a,3a	IIa	II	8	CC8	CT1832	SL8	1	SRR6457823	31	3067213	439676	588665
CFS041	Ireland	2011	B	Food - Meat	1/2a,3a	IIa	II	7	CC7	CT1836	SL7	1	SRR6457820	30	2931545	509328	1222755
CFS042	Ireland	2011	B	Environmental swab - Drain	1/2a,3a	IIa	II	121	CC121	CT1839	SL121	1	SRR6457819	33	2998653	542304	1222841
CFS043	Ireland	2011	A	Environmental swab - Drain	1/2b,3b,7	IIb	I	288	CC288	CT1819	SL288	3	SRR6457863	25	2924904	1490215	1490215
CFS044	Ireland	2011	A	Environmental swab - Floor	1/2a,3a	IIa	II	321	CC321	CT1820	SL321	11	SRR6457864	159	3124054	268596	584200
CFS045	Ireland	2011	B	Food - Vegetables	1/2a,3a	IIa	II	101	CC101	CT1526	SL101	4	SRR6457865	39	3062723	505162	1403787
CFS046	Ireland	2011	A	Food - Vegetables	1/2a,3a	IIa	II	101	CC101	CT1526	SL101	4	SRR6457866	37	3064005	505262	1404419
CFS047	Ireland	2011	A	Food - Meat	1/2a,3a	IIa	II	7	CC7	CT1836	SL7	1	SRR6457859	33	2932179	509487	989592
CFS048	Ireland	2011	A	Environmental swab - Wall	1/2a,3a	IIa	II	431	CC101	CT1687	SL101	0	SRR6457860	40	3067102	500556	579434
CFS049	Ireland	2011	C	Environmental swab – Conveyor	1/2c,3c	IIc	II	9	CC9	CT1828	SL9	5	SRR6457861	37	3063853	439605	579809
CFS050	Ireland	2011	C	Environmental swab - Conveyor	1/2c,3c	IIc	II	9	CC9	CT1828	SL9	3	SRR6457862	47	3100712	478462	579781
CFS051	Ireland	2011	C	Food - Meat	1/2c,3c	IIc	II	9	CC9	CT1828	SL9	4	SRR6457867	31	3065559	513797	579781
CFS052	Ireland	2011	B	Food - Meat	1/2a,3a	IIa	II	7	CC7	CT1836	SL7	1	SRR6457868	29	2932129	510891	989720
CFS053	Ireland	2011	A	Food - Vegetables	1/2a,3a	IIa	II	101	CC101	CT1526	SL101	6	SRR6457854	101	3066275	439636	836513
CFS054	Ireland	2011	A	Environmental swab - Drain	1/2a,3a	IIa	II	8	CC8	CT1832	SL8	4	SRR6457853	43	2934758	311530	588140
CFS055	Ireland	2011	A	Environmental swab - Floor	1/2c,3c	IIc	II	9	CC9	CT1829	SL9	3	SRR6457852	103	3045837	583975	1470973
CFS056	Ireland	2011	A	Environmental swab - Pallet	1/2c,3c	IIc	II	9	CC9	CT1827	SL9	3	SRR6457851	34	3016541	1513813	1513813
CFS057	Ireland	2011	A	Environmental swab - Wall	1/2a,3a	IIa	II	8	CC8	CT1832	SL8	1	SRR6457858	28	3017633	438992	588665
CFS058	Ireland	2011	C	Environmental swab - Wall	4b,4d,4e	IVb	I	2	CC2	CT1849	SL2	1	SRR6457857	112	3225484	272630	672835
CFS059	Ireland	2011	A	Environmental swab - Floor	1/2a,3a	IIa	II	31	CC31	CT1842	SL31	8	SRR6457856	23	2978064	583671	1410594
CFS060	Ireland	2011	C	Environmental swab - Wall	1/2c,3c	IIc	II	9	CC9	CT1825	SL9	2	SRR6457855	73	3049339	476349	605079
CFS061	Ireland	2012	Unknown	Unknown	1/2a,3a	IIa	II	121	CC121	CT1841	SL121	2	SRR6457850	31	3105406	465516	813306
CFS062	Ireland	2012	A	Environmental swab - Floor	1/2c,3c	IIc	II	9	CC9	CT1822	SL9	2	SRR6457849	17	3015489	563854	1505009
CFS063	Ireland	2012	A	Food - Vegetables	1/2a,3a	IIa	II	101	CC101	CT1526	SL101	5	SRR6457791	31	3082182	505162	1534766
CFS064	Ireland	2012	A	Food - Vegetables	1/2a,3a	IIa	II	101	CC101	CT1526	SL101	4	SRR6457792	21	3019368	1534747	1534747
CFS065	Ireland	2012	A	Food - Vegetables	1/2a,3a	IIa	II	101	CC101	CT1526	SL101	5	SRR6457789	32	3060863	505162	1404442
CFS066	Ireland	2012	C	Environmental swab - Conveyor	1/2a,3a	IIa	II	8	CC8	CT1833	SL8	1	SRR6457790	27	3023040	578932	700986
CFS067	Ireland	2012	C	Food - Raw Meat	1/2b,3b,7	IIb	I	5	CC5	CT1843	SL5	0	SRR6457795	30	3060379	552937	1489321
CFS069	Ireland	2012	B	Food - Vegetables	1/2a,3a	IIa	II	101	CC101	CT1526	SL101	4	SRR6457796	100	3119494	440145	1534005
CFS070	Ireland	2012	B	Food - Vegetables	1/2a,3a	IIa	II	101	CC101	CT1526	SL101	5	SRR6457793	59	3105386	505162	1534893
CFS071	Ireland	2012	B	Food - Vegetables	1/2a,3a	IIa	II	101	CC101	CT1526	SL101	6	SRR6457794	67	3074565	426257	1096828
CFS072	Ireland	2012	A	Environmental swab - Floor	1/2b,3b,7	IIb	I	288	CC288	CT1819	SL288	3	SRR6457797	40	3015878	498153	1230251
CFS073	Ireland	2012	B	Food - Vegetables	1/2a,3a	IIa	II	101	CC101	CT1526	SL101	6	SRR6457798	59	3130358	554092	1534276
CFS074	Ireland	2012	A	Food - Vegetables	1/2a,3a	IIa	II	101	CC101	CT1526	SL101	4	SRR6457870	33	3131390	505262	1534185
CFS075	Ireland	2012	A	Environmental swab - Floor	1/2c,3c	IIc	II	9	CC9	CT1824	SL9	0	SRR6457869	67	3031302	581325	1513709
CFS076	Ireland	2012	B	Food - Vegetables	1/2a,3a	IIa	II	101	CC101	CT1526	SL101	6	SRR6457872	30	3109409	554374	1534058
CFS077	Ireland	2012	B	Food - Vegetables	1/2a,3a	IIa	II	101	CC101	CT1526	SL101	4	SRR6457871	50	3124641	505262	1452610
CFS078	Ireland	2012	B	Food - Vegetables	1/2a,3a	IIa	II	101	CC101	CT1526	SL101	4	SRR6457874	41	3061944	1535496	1535496
CFS079	Ireland	2012	B	Food - Vegetables	1/2a,3a	IIa	II	101	CC101	CT1526	SL101	5	SRR6457873	42	3124089	554379	1534894
CFS080	Ireland	2012	A	Food - Vegetables	1/2a,3a	IIa	II	101	CC101	CT1526	SL101	5	SRR6457876	33	3059933	505262	1404344
CFS081	Ireland	2012	B	Food – Vegetables	1/2a,3a	IIa	II	20	CC20	CT550	SL20	1	SRR6457875	28	2975901	1504674	1504674
CFS082	Ireland	2012	A	Environmental swab - Equipment	1/2a,3a	IIa	II	8	CC8	CT1834	SL8	1	SRR6457878	32	3019088	438710	588329
CFS084	Ireland	2012	A	Environmental swab - Floor	1/2a,3a	IIa	II	7	CC7	CT724	SL7	0	SRR6457877	21	2962303	1528148	1528148
CFS085	Ireland	2012	A	Environmental swab - Floor	1/2a,3a	IIa	II	121	CC121	CT1838	SL121	1	SRR6457801	23	3060962	528019	1065993
CFS086	Ireland	2012	A	Environmental swab – Equipment	4b,4d,4e	IVb	I	213	ST213	CT1846	SL213	2	SRR6457802	23	2982403	528334	1238331
CFS087	Ireland	2012	A	Environmental swab - Conveyor	4b,4d,4e	IVb-v1	I	218	CC218	CT1847	SL218	3	SRR6457803	35	3004106	558437	1219311
CFS088	Ireland	2012	C	Environmental swab - Floor	1/2a,3a	IIa	II	8	CC8	CT1833	SL8	1	SRR6457804	62	3100296	400134	588151
CFS090	Ireland	2012	C	Food - Raw Meat	1/2c,3c	IIc	II	9	CC9	CT1826	SL9	0	SRR6457805	22	2955218	476395	605097
CFS091	Ireland	2013	A	Environmental swab - Conveyor	4b,4d,4e	IVb-v1	I	218	CC218	CT1847	SL218	3	SRR6457806	40	3006670	558438	1219327
CFS092	Ireland	2013	A	Environmental swab - Conveyor	4b,4d,4e	IVb-v1	I	218	CC218	CT1847	SL218	3	SRR6457807	94	3033701	558697	1220035
CFS093	Ireland	2013	B	Food - Meat	1/2a,3a	IIa	II	7	CC7	CT1836	SL7	1	SRR6457808	24	2930713	1501731	1501731
CFS094	Ireland	2013	Unknown	Food - Raw Meat	1/2a,3a	IIa	II	7	CC7	CT1837	SL7	0	SRR6457799	27	2885848	563488	1134321
CFS095	Ireland	2013	B	Food - Meat	1/2a,3a	IIa	II	7	CC7	CT1836	SL7	1	SRR6457800	27	2930483	1500675	1500675
CFS096	Ireland	2013	B	Food - Meat	1/2a,3a	IIa	II	7	CC7	CT1836	SL7	1	SRR6457788	23	2930635	1500675	1500675
CFS097	Ireland	2013	A	Food - Vegetables	1/2a,3a	IIa	II	37	CC37	CT1830	SL37	2	SRR6457787	32	2937532	1529440	1529440
CFS098	Ireland	2013	A	Food - Vegetables	1/2a,3a	IIa	II	451	CC451	CT1161	SL451	1	SRR6457786	57	2857959	358356	873193
CFS099	Ireland	2013	A	Food - Vegetables	1/2a,3a	IIa	II	451	CC451	CT1161	SL451	1	SRR6457785	21	2846185	1461446	1461446
CFS100	Ireland	2013	A	Food - Vegetables	1/2a,3a	IIa	II	451	CC451	CT1161	SL451	1	SRR6457784	25	2848567	1461431	1461431
CFS101	Ireland	2013	A	Food - Vegetables	4b,4d,4e	IVb	I	6	CC6	CT1850	SL6	1	SRR6457783	23	2891081	515210	1217820
CFS102	Ireland	2013	A	Food - Vegetables	1/2a,3a	IIa	II	451	CC451	CT1161	SL451	1	SRR6457782	24	2849825	1462760	1462760
CFS103	Ireland	2013	C	Food - Meat	1/2c,3c	IIc	II	9	CC9	CT1828	SL9	4	SRR6457781	39	3064825	477622	579736
CFS104	Ireland	2013	C	Food - Meat	1/2c,3c	IIc	II	9	CC9	CT1828	SL9	4	SRR6457780	33	3065025	514180	579781
CFS106	Ireland	2014	C	Environmental Swab	1/2a,3a	IIa	II	8	CC8	CT1833	SL8	1	SRR6457779	29	3080161	578888	700472
